# Supplementary material for: Biophysical markers of the peripheral vasoconstriction response to pain in sickle cell disease
Source: PLoS One. 2017 May 24;12(5):e0178353. doi: 10.1371/journal.pone.0178353 (PMC5443571; doi:10.1371/journal.pone.0178353)
Supplement: S1 Table — (XLSX) [file pone.0178353.s002.xlsx]

## Sheet: Sheet1
ID	SCD	Age (yr)	Sex	Hgb (g/dL)	Hgb S that can sickle (%)	Reticulocyte (%)	Pain threshold (°C)	Pain tolerance (°C)	HR (bpm)	SBP (mmHg)	DBP (mmHg)	SpO2 (%)	FBV (%)	BMn	BMv	BMn-v
9018	Non-SCD	41	F	13.3	-	2.1	46.2	49.6	82	107	72	96.0377	54.9153	-0.426367	-0.129438	-84.2051
8901	Non-SCD	21	F	12.9	-	1.4	46.5	49.4	78	134	80	94.8009	58.7154	-1.38344	0.054618	-107.215
8914	Non-SCD	22	F	11.5	-	1.7	38.8	44.4	65	130	74	96.9536	140.883	-1.34437	-0.400928	1799.41
25624	Non-SCD	49	M	14.1	-	1.6	37.5	47.1	69	103	81	91.5277	93.9211	-1.08503	-0.60644	-608.949
20632	Non-SCD	28	M	16.2	-	1.8	39.9	48.8	63	108	73	94.3765	93.976	-0.40922	-0.353962	-234.577
29369	Non-SCD	23	F	12.5	-		42.5	47.7	54	117	67	97.2293	26.5491	-1.49454	-0.162967	1181.11
28798	Non-SCD	28	F	14.2	-	0.8	44.3	47.3	68	114	69	96.9409	83.8798	-0.927991	-0.00188568	-130.025
8814	Non-SCD	14	M	14.4	-	2.8	46.4	49.8	68	123	66	96.2188	20.8389	-0.425522	-0.0207885	-70.913
29551	Non-SCD	18	F	11.7	-	0.8	48.7	49.2	78	107	72	97.1054	52.1476	-0.69006	1.24996	-187.48
29431	Non-SCD	16	M	14.4	-	0.8	39.3	48.4	60	163	67	97.3094	58.1185	-0.0238674	-0.28917	45.6214
9027	Non-SCD	29	M	14	-	0.8	44.4	47.4	82	123	69	92.5685	83.9968	-1.77238	-0.157369	297.418
28939	Non-SCD	22	M	13.4	-	1	42	47.7	72	154	69	95.701	45.2549	-1.30858	-0.216152	150.165
9114	Non-SCD	20	F	12.9	-	0.8	38	40.6	78	118	70	97.0752	60.4638	0.314731	0.398406	-304.775
6955	Non-SCD	18	F	12.3	-	1.7	37.2	43.7	68	110	67	94.5343	65.4193	-0.392985	0.153038	-201.618
8037	Non-SCD	21	M	15.2	-	0.8	40.6	47.5	69	106	67	92.7946	71.986	-1.13465	0.0379803	-296.376
9012	Non-SCD	22	M	14.9	-	1	48.2	51	58	146	96	96.1345	68.12	-0.643722	0.000594439	19.845
29368	Non-SCD	19	M	15.9	-	1.1	46.9	49.1	73	121	72	97.2932	82.8462	-0.042136	0.391477	10.8105
29013	Non-SCD	44	F	11.4	-	1.7	43.8	48.2	66	139	72	95.8993	62.596	-1.53457	-0.154144	-109.371
25613	Non-SCD	36	F	12.7	-	1.8	47	49.7	79	110	74	95.8685	69.3842	-0.104144	0.123117	68.6576
28884	Non-SCD	55	F	11.6	-	1.2	45.9	50.4	73	128	73	90.0079	38.7561	-0.101853	-0.0383196	-49.2546
9019	Non-SCD	33	M	13.4	-	1	46.3	49.1	53	138	83	95.8296	71.8691	-1.11469	-0.00192552	45.8274
9023	Non-SCD	44	F	12.3	-	1.8	47.3	48.7	75	148	85	92.8869	47.9537	-0.404061	0.00344884	81.6592
28886	Non-SCD	41	F	12.9	-	1.1	47.6	48.8	53	129	79	96.872	73.4478	-0.681313	-0.351777	144.916
28895	Non-SCD	45	F	13.3	-	2	46.5	49.5	85	152	99	96.215	42.6469	-0.336673	-0.051361	9.76487
28815	Non-SCD	34	F	14.9	-	1.3	44.1	48.3	69	122	72	96.9302	102.668	0.122388	0.0309107	249.188
2457	SCD	17	F	8.6	19.6	15.4	39.2	43.5	91	114	62	94.763	68.533	-1.90355	-0.921845	-286.628
4919	SCD	24	M	8.8	7.1	2.9	46.3	46.5	115	109	72	94.592	75.0168	-1.79454	0.0023444	195.42
1786	SCD	21	F	8.6	8.6	7.5	44.2	46	96	113	72	92.0054	32.9589	-0.00839703	-0.62145	-215.701
2564	SCD	17	M	12.2	75	8.5	44.5	48.7	72	123	63	96.0302	19.415	-0.642198	-0.287212	-472.989
3016	SCD	16	F	9.6	8.5	6.2	43.5	49.9	92	90	56	92.8485	66.0765	-0.420558	-1.71352	538.208
26968	SCD	41	F	9.8	88.9	11.4	44.9	48.1	73	107	70	93.2789	88.5457	-0.196704	0.133681	-491.143
5633	SCD	14	F	12	23.1	2.3	39.1	48.2	84	112	65	96.5466	61.7225	-1.19226	-0.811119	450.114
5346	SCD	21	M	12.8	65.8	5.8	43.6	49.7	75	119	74	94.994	23.2513	-0.662321	-0.0537887	-75.0443
5089	SCD	19	F	10.2	13.2	8.6	44	47.3	87	104	71	94.5672	37.3757	-0.130439	-0.830246	-301.731
4410	SCD	16	M	8.7	14.7	10.3	42.8	47.6	86	119	73	97.08	40.6617	-1.64041	0.384138	-25.5589
2373	SCD	24	F	9.5	85.7	8.8	44.7	49.8	76	123	67	97.8175	51.8775	-0.179458	0.0115132	-87.8136
2372	SCD	22	F	8.2	21.1	8.8	41.5	47.1	93	120	62	94.8265	80.8378	-1.97151	-0.347668	-198.372
974	SCD	24	F	10	2.2	1.6	47	47.9	91	164	77	95.5544	54.7359	-0.925399	-0.712334	-345.987
6311	SCD	26	F	9.8	69.5	15.5	45.5	48	79	117	65	94.907	54.7332	-0.348098	-0.276335	-1158
5075	SCD	13	F	11	9.6	1.4	42	47.1	78	90	68	96.2708	44.9576	-0.954724	-0.614087	433.565
5592	SCD	23	F	10.2	85.7	3.2	39.7	48.2	79	105	70	97.3491	22.6227	-0.0250635	-0.316879	9.90901
2336	SCD	18	M	11.8	27.2	15.1	43.5	49.7	69	133	63	91.8151	67.024	-0.524138	0.160353	-99.6108
1768	SCD	20	M	9.3	8.7	2.3	49	51.2	82	114	81	96.2139	23.8664	-0.289303	-0.155311	-0.96233
4812	SCD	20	M	11.1	24.3	3.1	49.1	50.7	79	105	62	96.3891	93.5034	-0.841487	0.060222	-290.321
4823	SCD	14	M	9.5	26.6	11.9	42.2	47.8	64	103	64	94.299	65.2981	-1.37054	0.0140876	363.111
2502	SCD	17	F	10	4.2	0.3	42.2	49.8	91	114	70	96.7039	58.6437	-0.698068	-1.38125	672.388
2494	SCD	17	F	10.1	25.8	16.3	38.3	47.9	85	92	65	93.5439	68.0166	-0.535805	-0.229228	-10.0064
4519	SCD	28	M	9.7	84	11.3	38.9	48	75	102	62	94.9601	58.4067	-1.71049	-0.00198585	-299.278
